# Supplementary material for: A Machine Learning-Based Web Tool for the Severity Prediction of COVID-19
Source: BioTech (Basel). 2024 Jul 1;13(3):22. doi: 10.3390/biotech13030022 (PMC11270362; doi:10.3390/biotech13030022)
Supplement: Supplementary file 1 [file biotech-13-00022-s001.zip › Supplementary Table S1.xlsx]

## Sheet: Sheet1
Model_name	FS_method	Num_features	Features_scaled	Hyperparam_selection_app	SMOTE	ROC_AUC	Bal_Accuracy	MCC	F1	Precision	Recall	Specificity
LDA	MRMR	5	TRUE	Best	FALSE	0.7621 (0.7567)	0.7621 (0.7567)	0.5438 (0.5209)	0.7007 (0.6898)	0.7143 (0.7108)	0.6667 (0.6781)	0.8293 (0.8353)
LDA	MRMR	10	TRUE	Best	TRUE	0.7625 (0.7669)	0.7625 (0.7669)	0.5307 (0.527)	0.7085 (0.7056)	0.672 (0.6763)	0.75 (0.7446)	0.7902 (0.7893)
GNB	MRMR	5	FALSE	Best	FALSE	0.7497 (0.7429)	0.7497 (0.7429)	0.5213 (0.5019)	0.6818 (0.6691)	0.7267 (0.7167)	0.625 (0.6387)	0.8518 (0.8471)
LDA	MRMR	5	TRUE	Best	TRUE	0.7627 (0.7611)	0.7627 (0.7611)	0.5195 (0.5147)	0.7048 (0.699)	0.6552 (0.6661)	0.75 (0.7429)	0.7805 (0.7794)
LDA	MRMR	5	FALSE	Best	FALSE	0.7591 (0.7568)	0.7591 (0.7568)	0.5175 (0.5207)	0.6958 (0.69)	0.7113 (0.7095)	0.6667 (0.6798)	0.8293 (0.8339)
LDA	MRMR	21	FALSE	Best	FALSE	0.7523 (0.748)	0.7523 (0.748)	0.5151 (0.5001)	0.6916 (0.6808)	0.694 (0.6885)	0.6812 (0.6824)	0.8271 (0.8136)
LR	MRMR	10	FALSE	Best	TRUE	0.7621 (0.7538)	0.7621 (0.7538)	0.5099 (0.4967)	0.7027 (0.6915)	0.6325 (0.6384)	0.75 (0.762)	0.75 (0.7456)
LDA	MRMR	21	TRUE	Best	TRUE	0.7591 (0.7564)	0.7591 (0.7564)	0.5072 (0.5077)	0.6948 (0.6929)	0.6609 (0.6695)	0.7083 (0.7251)	0.7805 (0.7878)
LDA	MRMR	10	FALSE	Best	TRUE	0.7554 (0.7549)	0.7554 (0.7549)	0.5067 (0.5001)	0.6939 (0.6925)	0.6364 (0.6487)	0.75 (0.7495)	0.7561 (0.7603)
QDA	MRMR	5	TRUE	Best	TRUE	0.7572 (0.7552)	0.7572 (0.7552)	0.5055 (0.5044)	0.6948 (0.6914)	0.6667 (0.6642)	0.7292 (0.7289)	0.7805 (0.7815)
SVM	MRMR	10	TRUE	Best	TRUE	0.7591 (0.7481)	0.7591 (0.7481)	0.5055 (0.4883)	0.6958 (0.684)	0.6429 (0.6429)	0.75 (0.7413)	0.753 (0.755)
SVM	MRMR	5	TRUE	Best	FALSE	0.749 (0.7377)	0.749 (0.7377)	0.5055 (0.4797)	0.6813 (0.6652)	0.68 (0.676)	0.6812 (0.6638)	0.8049 (0.8117)
LDA	MRMR	21	TRUE	Best	FALSE	0.7491 (0.7479)	0.7491 (0.7479)	0.5043 (0.5024)	0.6813 (0.6779)	0.694 (0.6966)	0.6667 (0.6697)	0.8293 (0.826)
SVM	MRMR	5	FALSE	Best	FALSE	0.7462 (0.7361)	0.7462 (0.7361)	0.5025 (0.477)	0.6804 (0.6625)	0.68 (0.6754)	0.6667 (0.6604)	0.8049 (0.8118)
LDA	MRMR	10	TRUE	Best	FALSE	0.755 (0.7429)	0.755 (0.7429)	0.5014 (0.4953)	0.6874 (0.6716)	0.6871 (0.6986)	0.6667 (0.6563)	0.8293 (0.8295)
SVM	MRMR	5	TRUE	Best	TRUE	0.7542 (0.7571)	0.7542 (0.7571)	0.4976 (0.5044)	0.698 (0.6953)	0.644 (0.6465)	0.75 (0.7614)	0.753 (0.7529)
LDA	MRMR	10	FALSE	Best	FALSE	0.7503 (0.7464)	0.7503 (0.7464)	0.4961 (0.5005)	0.6809 (0.6771)	0.694 (0.6977)	0.6667 (0.6664)	0.8271 (0.8265)
LR	MRMR	10	TRUE	Best	TRUE	0.7538 (0.7515)	0.7538 (0.7515)	0.4959 (0.495)	0.6916 (0.6873)	0.6562 (0.6515)	0.7237 (0.7353)	0.7777 (0.7677)
LR	MRMR	5	FALSE	Best	TRUE	0.7491 (0.7503)	0.7491 (0.7503)	0.4952 (0.4901)	0.6903 (0.6874)	0.6315 (0.6369)	0.75 (0.7545)	0.75 (0.746)
SVM	MRMR	5	FALSE	Best	TRUE	0.7538 (0.7475)	0.7538 (0.7475)	0.4938 (0.4843)	0.6931 (0.6847)	0.6207 (0.6282)	0.75 (0.7621)	0.7317 (0.7328)
LR	MRMR	10	FALSE	Best	FALSE	0.7444 (0.7385)	0.7444 (0.7385)	0.4926 (0.4892)	0.68 (0.664)	0.6957 (0.7019)	0.6594 (0.6382)	0.8293 (0.8388)
LR	MRMR	10	TRUE	Best	FALSE	0.7444 (0.7385)	0.7444 (0.7385)	0.4926 (0.4892)	0.68 (0.664)	0.6957 (0.7019)	0.6594 (0.6382)	0.8293 (0.8388)
QDA	MRMR	5	FALSE	Best	FALSE	0.7385 (0.7357)	0.7385 (0.7357)	0.4914 (0.4883)	0.6738 (0.6592)	0.7037 (0.7099)	0.625 (0.6282)	0.85 (0.8431)
LDA	MRMR	5	FALSE	Best	TRUE	0.75 (0.749)	0.75 (0.749)	0.4906 (0.4878)	0.6916 (0.6867)	0.6382 (0.6383)	0.75 (0.7504)	0.75 (0.7475)
SVM	MRMR	10	FALSE	Best	TRUE	0.747 (0.7503)	0.747 (0.7503)	0.4858 (0.4894)	0.6855 (0.6871)	0.6296 (0.6316)	0.75 (0.7619)	0.7317 (0.7387)
LR	MRMR	5	TRUE	Best	FALSE	0.74 (0.7382)	0.74 (0.7382)	0.4838 (0.4889)	0.6667 (0.6638)	0.7008 (0.7023)	0.6386 (0.6381)	0.8293 (0.8383)
LR	MRMR	5	FALSE	Best	FALSE	0.74 (0.7382)	0.74 (0.7382)	0.4838 (0.4889)	0.6667 (0.6638)	0.7008 (0.7023)	0.6386 (0.6381)	0.8293 (0.8383)
GNB	MRMR	5	TRUE	Best	TRUE	0.7425 (0.7381)	0.7425 (0.7381)	0.4818 (0.4793)	0.6733 (0.6657)	0.6793 (0.6712)	0.6667 (0.6726)	0.8049 (0.8036)
LR	MRMR	21	TRUE	Best	TRUE	0.7454 (0.7426)	0.7454 (0.7426)	0.4789 (0.4785)	0.6804 (0.6772)	0.633 (0.6463)	0.7083 (0.7185)	0.7561 (0.7668)
LDA	MRMR	20	FALSE	Best	TRUE	0.7451 (0.7446)	0.7451 (0.7446)	0.4784 (0.4802)	0.6804 (0.6809)	0.6296 (0.6395)	0.7237 (0.7345)	0.7561 (0.7548)
RF	MRMR	21	TRUE	Best	TRUE	0.7444 (0.7464)	0.7444 (0.7464)	0.4778 (0.4829)	0.68 (0.6847)	0.633 (0.6361)	0.75 (0.7487)	0.75 (0.7441)
RF	MRMR	5	TRUE	Best	FALSE	0.7365 (0.7276)	0.7365 (0.7276)	0.4775 (0.4654)	0.6667 (0.6499)	0.6809 (0.6804)	0.625 (0.6328)	0.8293 (0.8224)
RF	MRMR	10	TRUE	Best	TRUE	0.7433 (0.7423)	0.7433 (0.7423)	0.4758 (0.4762)	0.6847 (0.678)	0.6389 (0.6358)	0.75 (0.7343)	0.7561 (0.7504)
RF	MRMR	5	FALSE	Best	FALSE	0.7271 (0.7253)	0.7271 (0.7253)	0.4748 (0.4624)	0.6599 (0.6462)	0.6818 (0.6819)	0.6386 (0.6252)	0.8293 (0.8254)
LR	MRMR	5	TRUE	Best	TRUE	0.7409 (0.7512)	0.7409 (0.7512)	0.474 (0.4935)	0.6792 (0.6874)	0.6426 (0.6474)	0.75 (0.7405)	0.7655 (0.7618)
RF	MRMR	21	FALSE	Best	FALSE	0.735 (0.7228)	0.735 (0.7228)	0.4699 (0.456)	0.6667 (0.6441)	0.6667 (0.6754)	0.625 (0.6255)	0.8049 (0.8201)
RF	MRMR	10	TRUE	Best	FALSE	0.7299 (0.7167)	0.7299 (0.7167)	0.4699 (0.4459)	0.6521 (0.6342)	0.6667 (0.6747)	0.625 (0.6074)	0.8396 (0.826)
XGB	MRMR	5	TRUE	Best	TRUE	0.7391 (0.7301)	0.7391 (0.7301)	0.4694 (0.4539)	0.6789 (0.6637)	0.6228 (0.6295)	0.7083 (0.7104)	0.7561 (0.7498)
GNB	MRMR	5	FALSE	Best	TRUE	0.7378 (0.7479)	0.7378 (0.7479)	0.4675 (0.4887)	0.6667 (0.6836)	0.6452 (0.6505)	0.7083 (0.7278)	0.7805 (0.7681)
QDA	MRMR	5	FALSE	Best	TRUE	0.7409 (0.7432)	0.7409 (0.7432)	0.4672 (0.4763)	0.6793 (0.6798)	0.6268 (0.6316)	0.75 (0.7429)	0.753 (0.7436)
GNB	MRMR	20	FALSE	Best	TRUE	0.7315 (0.7344)	0.7315 (0.7344)	0.4633 (0.4631)	0.6667 (0.6681)	0.64 (0.639)	0.7083 (0.7077)	0.7655 (0.7611)
RF	MRMR	21	TRUE	Best	FALSE	0.7307 (0.7244)	0.7307 (0.7244)	0.4632 (0.4592)	0.6526 (0.6472)	0.6726 (0.6778)	0.625 (0.6287)	0.8271 (0.8201)
RF	MRMR	5	TRUE	Best	TRUE	0.7348 (0.74)	0.7348 (0.74)	0.4624 (0.4697)	0.6783 (0.676)	0.618 (0.6246)	0.75 (0.7453)	0.75 (0.7347)
KNN	MRMR	10	TRUE	Best	TRUE	0.7333 (0.7247)	0.7333 (0.7247)	0.4613 (0.443)	0.6667 (0.655)	0.6228 (0.6184)	0.702 (0.7069)	0.7409 (0.7426)
KNN	MRMR	5	TRUE	Best	TRUE	0.734 (0.7292)	0.734 (0.7292)	0.4612 (0.4499)	0.6667 (0.6628)	0.6228 (0.6173)	0.75 (0.7247)	0.7409 (0.7337)
RF	MRMR	10	FALSE	Best	FALSE	0.7271 (0.7152)	0.7271 (0.7152)	0.4594 (0.4412)	0.6506 (0.6318)	0.6667 (0.6671)	0.596 (0.6109)	0.825 (0.8196)
RF	MRMR	10	FALSE	Best	TRUE	0.7312 (0.7289)	0.7312 (0.7289)	0.4528 (0.4456)	0.6667 (0.668)	0.582 (0.5934)	0.75 (0.7716)	0.7073 (0.6862)
XGB	MRMR	5	TRUE	Best	FALSE	0.7175 (0.7148)	0.7175 (0.7148)	0.4528 (0.4417)	0.6461 (0.6337)	0.6594 (0.6695)	0.625 (0.6136)	0.8049 (0.8161)
XGB	MRMR	5	FALSE	Best	FALSE	0.7175 (0.7148)	0.7175 (0.7148)	0.4528 (0.4417)	0.6461 (0.6337)	0.6594 (0.6695)	0.625 (0.6136)	0.8049 (0.8161)
SVM	MRMR	21	TRUE	Best	TRUE	0.7279 (0.7254)	0.7279 (0.7254)	0.4521 (0.4594)	0.6594 (0.6478)	0.6667 (0.6696)	0.625 (0.6415)	0.8049 (0.8094)
RF	MRMR	20	FALSE	Best	TRUE	0.7312 (0.7388)	0.7312 (0.7388)	0.4513 (0.4645)	0.6667 (0.6788)	0.6 (0.6051)	0.7826 (0.7792)	0.7 (0.6984)
QDA	MRMR	10	TRUE	Best	TRUE	0.711 (0.7048)	0.711 (0.7048)	0.4509 (0.4409)	0.6154 (0.608)	0.7143 (0.707)	0.5417 (0.5468)	0.8765 (0.8628)
QDA	MRMR	10	FALSE	Best	TRUE	0.7239 (0.7297)	0.7239 (0.7297)	0.4507 (0.4572)	0.6545 (0.6592)	0.6408 (0.6457)	0.6812 (0.6824)	0.7805 (0.7769)
GNB	MRMR	10	FALSE	Best	TRUE	0.7292 (0.7345)	0.7292 (0.7345)	0.4493 (0.4628)	0.6667 (0.6683)	0.6296 (0.6375)	0.7083 (0.7098)	0.7561 (0.7592)
KNN	MRMR	20	FALSE	Best	TRUE	0.7261 (0.7273)	0.7261 (0.7273)	0.4492 (0.4428)	0.6667 (0.6647)	0.5969 (0.5984)	0.7826 (0.7547)	0.7073 (0.6999)
QDA	MRMR	20	FALSE	Best	TRUE	0.7208 (0.7285)	0.7208 (0.7285)	0.4479 (0.4549)	0.6531 (0.6575)	0.64 (0.6451)	0.6812 (0.679)	0.7805 (0.778)
XGB	MRMR	21	TRUE	Best	TRUE	0.7261 (0.732)	0.7261 (0.732)	0.4477 (0.4572)	0.6606 (0.6645)	0.6273 (0.6334)	0.7083 (0.7053)	0.7561 (0.7587)
LR	MRMR	20	FALSE	Best	TRUE	0.7296 (0.7265)	0.7296 (0.7265)	0.446 (0.4432)	0.6667 (0.6601)	0.6066 (0.611)	0.7237 (0.7254)	0.7317 (0.7275)
QDA	MRMR	5	TRUE	Best	FALSE	0.7148 (0.7123)	0.7148 (0.7123)	0.4456 (0.4422)	0.6341 (0.6252)	0.6754 (0.6824)	0.596 (0.5901)	0.8396 (0.8344)
LR	MRMR	21	TRUE	Best	FALSE	0.7081 (0.7158)	0.7081 (0.7158)	0.4454 (0.4497)	0.6236 (0.631)	0.6842 (0.6892)	0.596 (0.5908)	0.8396 (0.8408)
LR	MRMR	21	FALSE	Best	FALSE	0.7081 (0.7158)	0.7081 (0.7158)	0.4454 (0.4497)	0.6236 (0.631)	0.6842 (0.6892)	0.596 (0.5908)	0.8396 (0.8408)
XGB	MRMR	10	TRUE	Best	TRUE	0.7247 (0.7295)	0.7247 (0.7295)	0.4427 (0.4528)	0.6603 (0.6616)	0.625 (0.6301)	0.6957 (0.7041)	0.7655 (0.7548)
GNB	MRMR	5	TRUE	Best	FALSE	0.7073 (0.6991)	0.7073 (0.6991)	0.4391 (0.4228)	0.619 (0.6006)	0.6667 (0.683)	0.5625 (0.5545)	0.8415 (0.8437)
KNN	MRMR	10	FALSE	Best	TRUE	0.7228 (0.7225)	0.7228 (0.7225)	0.4317 (0.4334)	0.6609 (0.6581)	0.5973 (0.5923)	0.7663 (0.748)	0.7 (0.6969)
SVM	MRMR	10	FALSE	Best	FALSE	0.7119 (0.7106)	0.7119 (0.7106)	0.4313 (0.4348)	0.6353 (0.626)	0.6667 (0.6695)	0.6087 (0.5977)	0.825 (0.8235)
QDA	MRMR	21	FALSE	Best	FALSE	0.7006 (0.6959)	0.7006 (0.6959)	0.4313 (0.4171)	0.6067 (0.5972)	0.6847 (0.6822)	0.5417 (0.5428)	0.8537 (0.849)
KNN	MRMR	21	TRUE	Best	TRUE	0.719 (0.7172)	0.719 (0.7172)	0.4295 (0.4342)	0.6606 (0.6437)	0.625 (0.6346)	0.6667 (0.6637)	0.7683 (0.7706)
SVM	MRMR	21	TRUE	Best	FALSE	0.7012 (0.7028)	0.7012 (0.7028)	0.4273 (0.4263)	0.619 (0.6112)	0.6667 (0.679)	0.5833 (0.5664)	0.8415 (0.8392)
SVM	MRMR	21	FALSE	Best	FALSE	0.7027 (0.7033)	0.7027 (0.7033)	0.4273 (0.4258)	0.6206 (0.6123)	0.6667 (0.676)	0.5833 (0.5699)	0.8293 (0.8367)
XGB	MRMR	21	TRUE	Best	FALSE	0.7157 (0.7108)	0.7157 (0.7108)	0.4261 (0.4277)	0.6447 (0.6308)	0.6382 (0.6501)	0.625 (0.6177)	0.8049 (0.8039)
XGB	MRMR	21	FALSE	Best	FALSE	0.7157 (0.7108)	0.7157 (0.7108)	0.4261 (0.4277)	0.6447 (0.6308)	0.6382 (0.6501)	0.625 (0.6177)	0.8049 (0.8039)
KNN	MRMR	5	TRUE	Best	FALSE	0.7063 (0.7016)	0.7063 (0.7016)	0.4258 (0.4189)	0.619 (0.6118)	0.6667 (0.6633)	0.5833 (0.5778)	0.8293 (0.8255)
GNB	MRMR	10	TRUE	Best	FALSE	0.6819 (0.6858)	0.6819 (0.6858)	0.4253 (0.4259)	0.5598 (0.5667)	0.7333 (0.7448)	0.4466 (0.4662)	0.9024 (0.9054)
QDA	MRMR	10	FALSE	Best	FALSE	0.6999 (0.6889)	0.6999 (0.6889)	0.4243 (0.4083)	0.6079 (0.5842)	0.683 (0.6867)	0.5317 (0.5209)	0.8537 (0.8568)
GNB	MRMR	21	FALSE	Best	FALSE	0.6959 (0.6937)	0.6959 (0.6937)	0.4241 (0.429)	0.5946 (0.5896)	0.7222 (0.7221)	0.5 (0.5074)	0.889 (0.8799)
QDA	MRMR	21	TRUE	Best	TRUE	0.7027 (0.6933)	0.7027 (0.6933)	0.4234 (0.4071)	0.61 (0.598)	0.6667 (0.6665)	0.5417 (0.5503)	0.8293 (0.8363)
QDA	MRMR	10	TRUE	Best	FALSE	0.6839 (0.6888)	0.6839 (0.6888)	0.4232 (0.4221)	0.5714 (0.5774)	0.7143 (0.7231)	0.4783 (0.4889)	0.878 (0.8887)
XGB	MRMR	10	FALSE	Best	TRUE	0.7139 (0.7067)	0.7139 (0.7067)	0.4229 (0.4061)	0.6457 (0.639)	0.5763 (0.5894)	0.7083 (0.7087)	0.7073 (0.7048)
SVM	MRMR	10	TRUE	Best	FALSE	0.702 (0.7089)	0.702 (0.7089)	0.422 (0.4314)	0.6262 (0.6236)	0.6667 (0.6674)	0.596 (0.5952)	0.825 (0.8226)
SVM	MRMR	20	FALSE	Best	TRUE	0.7121 (0.714)	0.7121 (0.714)	0.4195 (0.4235)	0.6468 (0.6433)	0.6087 (0.6116)	0.6875 (0.691)	0.7409 (0.737)
KNN	MRMR	10	FALSE	Best	FALSE	0.6977 (0.694)	0.6977 (0.694)	0.4195 (0.4135)	0.6023 (0.595)	0.6814 (0.6806)	0.5417 (0.54)	0.8537 (0.8481)
XGB	MRMR	10	TRUE	Best	FALSE	0.7065 (0.7054)	0.7065 (0.7054)	0.4186 (0.4188)	0.625 (0.6221)	0.6382 (0.6477)	0.625 (0.6051)	0.8049 (0.8058)
XGB	MRMR	10	FALSE	Best	FALSE	0.7065 (0.7054)	0.7065 (0.7054)	0.4186 (0.4188)	0.625 (0.6221)	0.6382 (0.6477)	0.625 (0.6051)	0.8049 (0.8058)
GNB	MRMR	21	TRUE	Best	TRUE	0.6956 (0.6962)	0.6956 (0.6962)	0.4173 (0.4167)	0.61 (0.6011)	0.6667 (0.6786)	0.5417 (0.5515)	0.8293 (0.8408)
RF	MRMR	5	FALSE	Best	TRUE	0.7137 (0.7196)	0.7137 (0.7196)	0.4149 (0.4296)	0.6487 (0.6551)	0.5769 (0.594)	0.75 (0.7403)	0.7037 (0.6989)
KNN	MRMR	5	FALSE	Best	FALSE	0.6943 (0.6952)	0.6943 (0.6952)	0.4148 (0.4073)	0.612 (0.5992)	0.6667 (0.6582)	0.5743 (0.564)	0.8293 (0.8264)
QDA	MRMR	21	TRUE	Best	FALSE	0.6872 (0.6851)	0.6872 (0.6851)	0.4126 (0.3918)	0.5909 (0.5851)	0.6583 (0.659)	0.5417 (0.5334)	0.8293 (0.8368)
GNB	MRMR	10	TRUE	Best	TRUE	0.68 (0.6803)	0.68 (0.6803)	0.412 (0.407)	0.5598 (0.5606)	0.7143 (0.7163)	0.4583 (0.4737)	0.9012 (0.8869)
GNB	MRMR	10	FALSE	Best	FALSE	0.6816 (0.692)	0.6816 (0.692)	0.4103 (0.4238)	0.5752 (0.5854)	0.7029 (0.7156)	0.4783 (0.504)	0.878 (0.8799)
XGB	MRMR	5	FALSE	Best	TRUE	0.7014 (0.7159)	0.7014 (0.7159)	0.4055 (0.4266)	0.6316 (0.6481)	0.5993 (0.6082)	0.702 (0.7069)	0.725 (0.7249)
XGB	MRMR	20	FALSE	Best	TRUE	0.7045 (0.7074)	0.7045 (0.7074)	0.4045 (0.4093)	0.6283 (0.6366)	0.5848 (0.599)	0.6667 (0.6905)	0.7317 (0.7244)
KNN	MRMR	10	TRUE	Best	FALSE	0.6883 (0.6894)	0.6883 (0.6894)	0.4015 (0.4006)	0.5928 (0.5905)	0.6594 (0.665)	0.5417 (0.5406)	0.8293 (0.8382)
GNB	MRMR	21	TRUE	Best	FALSE	0.695 (0.687)	0.695 (0.687)	0.4 (0.3992)	0.6023 (0.5899)	0.6667 (0.6729)	0.5417 (0.5401)	0.85 (0.8339)
KNN	MRMR	5	FALSE	Best	TRUE	0.6996 (0.7077)	0.6996 (0.7077)	0.3887 (0.406)	0.6366 (0.6399)	0.5848 (0.5842)	0.7083 (0.7168)	0.7073 (0.6985)
KNN	MRMR	21	FALSE	Best	FALSE	0.6664 (0.6563)	0.6664 (0.6563)	0.3757 (0.3629)	0.533 (0.5245)	0.6754 (0.6973)	0.4167 (0.4303)	0.878 (0.8824)
KNN	MRMR	21	TRUE	Best	FALSE	0.6613 (0.6561)	0.6613 (0.6561)	0.3757 (0.3619)	0.5279 (0.5218)	0.6938 (0.6958)	0.4167 (0.4278)	0.9 (0.8844)
